# Supplementary material for: Effects of work-interval duration and sport specificity on blood lactate concentration, heart rate and perceptual responses during high intensity interval training
Source: PLoS One. 2018 Jul 16;13(7):e0200690. doi: 10.1371/journal.pone.0200690 (PMC6047801; doi:10.1371/journal.pone.0200690)
Supplement: S3 Appendix — (XLSX) [file pone.0200690.s004.xlsx]

## Sheet: DATASET
Participants	Type of discipline	Sport	Triaining experience	Training Frequency	Heigth	Weigth	Skindfold summatory	T INC - stages	T INC - vel	T INC - HRmax	MAS - km/h	MAS - m/s	T LIM	D LIM	T LIM - Hrmax	T LIM - BLACpre	T LIM - log BLACpre	T LIM - BLACpos	T LIM - log BLACpos	T LIM - RPE	HR max	S - DUR	S - DIST	S - REPS	S - Total Distance	S - HRpeak	S - %HRpeak	S - HRend	S - HR60-65	S - HRrec	S - %HRrec	S - HRmean	S -%HRmean	S - BLACpre	S - log BLACpre	S -BLACpos	S - log BLACpos	S - RPE	IS - DUR	IS - DIST	IS - REPS	IS - Total Distance	IS - HRpeak	IS - %HRpeak	IS - HRend	IS - HR60-65	IS - HRrec	IS - %HRrec	IS -HRmean
1	Cyclic	Long distance	5	6	179.5	59.5	29	13	14.5	193	18.4	5.1	642	3274	185	1.6	0.470004	12.1	2.49	7	193	10	51	64	3264	177	91.7098	167	131	36	21.5569	169.3	87.7202	1.1	0.0953102	1.8	0.59	3	50	250	13	3250	176.2	91.2953	168	122	46	27.381	161.7
2	Cyclic	Long distance	5	6	170.5	56.5	39	13	14.5	198	18.4	5.1	420	2142	187	1.8	0.587787	17.7	2.87	8	198	10	51	42	2142	183	92.4242	183	147.2	35.8	19.5628	173.5	87.6263	1.5	0.405465	7.9	2.07	3	52	267	8	2136	186.2	94.0404	186	154.2	31.8	17.0968	169.9
3	Cyclic	Long distance	19	6	159	61.5	45	13	14.5	198	18.4	5.1	480	2448	189	1.9	0.641854	14.4	2.67	9	198	10	51	48	2448	171.9	86.8182	170	136.4	33.6	19.7647	161.6	81.6162	2.1	0.741937	2.4	0.88	2	53	272	9	2448	173.8	87.7778	171	131.4	39.6	23.1579	153.5
4	Cyclic	Long distance	25	7	170	65	59	12	14	171	17.5	4.9	350	1715	166	3.2	1.16315	14.1	2.65	9	171	10	49	35	1715	160.8	94.0351	167	131	36	21.5569	150.4	87.9532	3.2	1.16315	4.3	1.46	3	50	245	7	1715	163	95.3216	168	122	46	27.381	141.9
5	Cyclic	Long distance	3	6	177.5	71	59	12	14	196	17.5	4.9	502	2460	197	1.3	0.262364	7.3	1.99	7	197	10	49	50	2450	179	90.8629	177	142.4	34.6	19.548	171.3	86.9543	1.1	0.0953102	4.3	1.46	2	50	245	10	2450	181.1	91.9289	181	130.2	50.8	28.0663	162.2
6	Cyclic	Middle distance	5	4	172	72	75	10	13	192	15.7	4.4	365	1606	184	0.7	-0.356675	7.2	1.97	10	192	10	44	36	1584	175.6	91.4583	174	124.6	49.4	28.3908	162	84.375	1.2	0.182322	3.7	1.31	3	51	224	7	1568	172.5	89.8438	172	117.2	54.8	31.8605	148.7
7	Cyclic	Middle distance	18	4	179.5	81	66	9	12.5	174	14.8	4.1	500	2050	175	1	0	8.6	2.15	8	175	10	41	50	2050	170.2	97.2571	166	135.6	30.4	18.3133	157.7	90.1143	2.2	0.788457	4.4	1.48	4	50	205	10	2050	155	88.5714	152	119.4	32.6	21.4474	139.7
8	Cyclic	Long distance	6	6	164	49	60	10	13	192	15.7	4.4	520	2288	185	1.7	0.530628	6.4	1.86	7	192	10	44	52	2288	171.8	89.4792	167	119	48	28.7425	162.6	84.6875	1.2	0.182322	1.8	0.59	1	52	229	10	2290	170.9	89.0104	168	99.4	68.6	40.8333	143.8
9	Cyclic	Middle distance	9	8	164	60	137	6	11	162	12.5	3.5	310	1085	164	1.7	0.530628	7.7	2.04	7	164	10	35	31	1085	140	85.3659	138	117.2	20.8	15.0725	130.9	79.8171	1.4	0.336472	1.3	0.26	2	51	178	6	1068	152.8	93.1707	152	107.8	44.2	29.0789	129
10	Acyclic	Football	10	3	184.5	89.5	97	6	11	185	12.5	3.5	277	969	181.5	1.4	0.336472	6.2	1.82	8	184.6	10	35	29	1015	163.1	88.1622	157	114	43	27.3885	146.7	79.2973	1.2	0.182322	2.8	1.03	3	46	161	6	966	163.8	88.5405	165	117.8	47.2	28.6061	136.6
11	Acyclic	Football	16	3	180	75	57	8	12	204	13.9	3.9	385	1501	203.6	1.2	0.182322	9	2.2	7	203.6	10	39	38	1482	175.4	85.9804	172	125.2	46.8	27.2093	162.8	79.8039	1.9	0.641854	3	1.1	2	48	187	8	1496	183	89.7059	181	137.6	43.4	23.9779	160.1
12	Acyclic	Rugby	10	3	173.2	63	31	11	13.5	196	16.6	4.6	288	1324	188.8	1	0	11.5	2.44	8	196.1	10	46	29	1334	170.1	86.7857	169	129	40	23.6686	153.7	78.4184	1.3	0.262364	2.4	0.88	2	48	220	6	1320	175	89.2857	175	128.2	46.8	26.7429	150
13	Acyclic	Rugby	10	3	173.6	72.5	88	11	13.5	193	16.6	4.6	288	1324	188	1.6	0.470004	13.6	2.61	8	193	10	46	29	1334	171.5	88.8601	170	126.8	43.2	25.4118	163.6	84.7668	1.9	0.641854	3	1.1	2	48	220	6	1320	177.3	91.8653	172	132.4	39.6	23.0233	153.7
14	Acyclic	Rugby	10	3	180	72	38	10	13	216	15.7	4.4	460	2024	215	1.3	0.262364	9.1	2.21	7	216	10	44	46	2024	190.6	88.2407	188	146.6	41.4	22.0213	180.7	83.6574	1.4	0.336472	1.7	0.53	2	51	224	9	2016	184.7	85.5093	184	141.2	42.8	23.2609	169.2
15	Acyclic	Field hockey	4	3	154	48.5	98	6	11	193	12.5	3.5	240	840	183	1.7	0.530628	13.4	2.6	9	193	10	35	24	840	180	93.2642	179	149.6	29.4	16.4246	171.8	89.0155	1	0	3.4	1.22	3	48	168	5	840	174.4	90.3627	175	142.8	32.2	18.4	160.3
16	Acyclic	Field hockey	3	3	163	50	70	5	10.5	191	11.8	3.3	306	1010	190	1	0	6.3	1.84	10	191	10	33	30	990	178.4	93.4031	173	137	36	20.8092	172.1	90.1047	1.1	0.0953102	2.4	0.88	2	51	169	6	1014	182.3	95.445	180	136.4	43.6	24.2222	164.7
17	Acyclic	Field hockey	4	3	162	68.5	105	6	11	197	12.5	3.5	274	959	197	1.1	0.0953102	15.3	2.73	8	197	10	35	27	945	193.2	98.0711	190	167.8	22.2	11.6842	184.7	93.7563	1.6	0.470004	8.4	2.13	4	59	206	5	1030	186.4	94.6193	187	170.6	16.4	8.77005	174.9
18	Acyclic	Football	4	3	170	66	107	6	11	193	12.5	3.5	241	844	187	1.6	0.470004	7.8	2.05	9	193	10	35	24	840	163.9	84.9223	160	128	32	20	154.1	79.8446	1.1	0.0953102	1.4	0.34	5	48	168	5	840	174.6	90.4663	173	102	71	41.0405	151.9
19	Acyclic	Football	7	5	160	63	93	8	12	193	13.9	3.9	244	951	186	0.9	-0.105361	6.4	1.86	10	193	10	39	24	936	177	91.7098	175	149.4	25.6	14.6286	167.1	86.5803	1.3	0.262364	2.7	0.99	4	49	190	5	950	172.8	89.5337	178	144.8	33.2	18.6517	160.5
			9.10526	4.47368	170.332	65.4474	71.2105	9.21053	12.6053	191.421	15.1263	4.22105	373.263	1621.79	186.942	1.45789		10.2158		8.21053	191.595	10	42.2105	37.2632	1619.26	173.289	90.4637	170.632	134.621	36.0105	21.145	162.979	85.0584	1.51579		3.32105		2.73684	50.2632	212	7.42105	1619.32	173.989	90.8576	173.053	129.337	43.7158	25.421	154.332
List of non potential identifirers variables
Abreviation	Variables		Units	Description
	Type of discipline		cualitative
	Sport		cualitative
	Triaining experience		years
	Training Frequency		sessions/week
	Heigth		cms
	Weigth		kg
	Skindfold summatory		mm	Summatory of subescapular, tricipital, bicipital abdominal, suprailiac, mid thigh and calf skinfolds.
T INC - stages	Incremental Test Stages		numbers	Stages fully completed.
T INC - vel	Incremental Test velocity		km/h	Velocity of the last stage completed.
T INC - HRmax	Incremental Test Heart Rate		lat/min	Maximal HR registered during the Incremental Test.
MAS - km/h	Maximal Aerobic Speed		km/h	Transformed velocity for track prescription.
MAS - m/s	Maximal Aerobic Speed		m/s
T LIM	Time to Exhaustion		s	Maximal time running at MAS.
D LIM	Distance to Exhaustion		m	Distance coverd during Time to Exhaustion Test.
T LIM - HRmax	Time to Exhaustion Heart Rate		lat/min	Maximal HR registered during the Time to Exhaustion Test.
T LIM - BLACpre	Pre-effort Time to exhaustion blood lactate concentration		mmol/L	Blood lactate concentration value at rest.
T LIM - log BLACpre	Pre-effort log transformed Time to exhaustion lactate value		log
T LIM - BLACpos	Post-effort Time to exhaustion blood lactate concentration		mmol/L	Blood lactate concentration value 3 min after Time to Exhaustion completion.
T LIM - log BLACpos	Post-effort log transformed Time to exhaustion lactate value		log
T LIM - RPE	Time to exhaustion rating of perceived exertion		scale numbers	Value punctuated by the participants at the end of the Time to Exhaustion Test.
HR max	Maximal Heart Rate		lat/min	Maximal heart rate registered in either of the two preliminary testing sessions.
S - DUR	Short trial work-interval duration		s	Duration of each repetition of the short trial.
S - DIST	Short trial repetition distance		m	Distance covered in each repetition of the short trial.
S - REPS	Short trial total reptitions		numbers	Total repetitions performed in the short trial to reach D LIM.
S - Total Distance	Short trial total distance		m	Total distance completed in the short trial.
S - HRpeak	Short trial peak heart rate		lat/min	Highest heart rate 10 s average registred in the short trial.
S - %HRpeak	Short trial relative peak heart rate		%HRmax	Percentage that short trial peak heart rate represents from HRmax.
S - HRend	Short trial end heart rate		lat/min	Absolute heart rate value registered at the end of the last repetition of the short trial.
S - HR60-65	Short trial mean 60-65 s post-effort		lat/min	Mean heart rate over a 5 s period that occurred 60 s after short trial HRend.
S - HRrec	Short trial recovery heart rate		lat/min	Absolute difference between short trial HRend and short trial HR60-65.
S - %HRrec	Short trial relative recovery heart rate		% of decrement	Percentage of decrement that short trial recovery heart rate represents from short trial HRend.
S - HRmean	Short trial mean heart rate		lat/min	Mean heart rate of the short trial.
S -%HRmean	Short trial relative mean heart rate		%HRmax	Percentage that short trial mean heart rate represents from HRmax.
S - BLACpre	Pre-effort short trial blood lactate concentration		mmol/L	Blood lactate concentration value at rest.
S - log BLACpre	Pre-effort log transformed S trial lactate value		log
S -BLACpos	Post-effort short trial blood lactate concentration		mmol/L	Blood lactate concentration value 3 min after short trial completion.
S - log BLACpos	Post-effort log transformed S trial lactate value		log
S - RPE	Short trial Rating of perceived exertion		scale numbers	Value punctuated by the participants at the end of short trial.
IS - DUR	Intermediate short trial work-interval duration		s	Duration of each repetition of the Intermediate short trial.
IS - DIST	Intermediate short trial repetition distance		m	Distance covered in each repetition of the intermediate short trial.
IS - REPS	Intermediate short trial total reptitions		numbers	Total repetitions performed in the intermediate short trial to reach D LIM.
IS - Total Distance	Intermediate short trial total distance		m	Total distance completed in the intermediate short trial.
IS - HRpeak	Intermediate short trial peak heart rate		lat/min	Highest heart rate 10 s average registred in the intermediate short trial.
IS - %HRpeak	Intermediate short trial relative peak heart rate		%HRmax	Percentage that intermediate short trial peak heart rate represents from HRmax.
IS - HRend	Intermediate short trial end heart rate		lat/min	Absolute heart rate value registered at the end of the last repetition of the intermediate short trial.
IS - HR60-65	Intermediate short trial mean 60-65 s post-effort		lat/min	Mean heart rate over a 5 s period that occurred 60 s after intermediate short trial HRend.
IS - HRrec	Intermediate short trial recovery heart rate		lat/min	Absolute difference between intermediate short trial HRend and intermediate short trial HR60-65.
IS - %HRrec	Intermediate short trial relative recovery heart rate		% of decrement	Percentage of decrement that intermediate short trial recovery heart rate represents from intermediate short trial HRend.
IS -HRmean	Intermediate short trial mean heart rate		lat/min	Mean heart rate of the intermeddiate short trial.
IS -%HRmean	Intermediate short trial relative mean heart rate		%HRmax	Percentage that intermediate short trial mean heart rate represents from HRmax.
IS - BLACpre	Pre-effort intermediate short trial blood lactate concentration		mmol/L	Blood lactate concentration value at rest.
IS - log BLACpre	Pre-effort log transformed IS trial lactate value		log
IS -BLACpos	Post-effort intermediate short trial blood lactate concentration		mmol/L	Blood lactate concentration value 3 min after intermediate short trial completion.
IS - log BLACpos	Post-effort log transformed IS trial lactate value		log
IS - RPE	Intermediate short trial Rating of perceived exertion		scale numbers	Value punctuated by the participants at the end of intermediate short trial.
IL - DUR	Intermediate long trial work-interval duration		s	Duration of each repetition of the intermediate long trial.
IL - DIST	Intermediate long trial repetition distance		m	Distance covered in each repetition of the intermediate long trial.
IL - REPS	Intermediate long trial total reptitions		numbers	Total repetitions performed in the intermediate long trial to reach D LIM.
IL - Total Distance	Intermediate long trial total distance		m	Total distance completed in the intermediate long trial.
IL - HRpeak	Intermediate long trial peak heart rate		lat/min	Highest heart rate 10 s average registred in the intermediate long trial.
IL - %HRpeak	Intermediate long trial relative peak heart rate		%HRmax	Percentage that intermediate long trial peak heart rate represents from HRmax.
IL - HRend	Intermediate long trial end heart rate		lat/min	Absolute heart rate value registered at the end of the last repetition of the intermediate long trial.
IL - HR60-65	Intermediate long trial mean 60-65 s post-effort		lat/min	Mean heart rate over a 5 s period that occurred 60 s after intermediate long trial HRend.
IL - HRrec	Intermediate long trial recovery heart rate		lat/min	Absolute difference between intermediate long trial HRend and intermediate long trial HR60-65.
IL - %HRrec	Intermediate long trial relative recovery heart rate		% of decrement	Percentage of decrement that intermediate long trial recovery heart rate represents from intermediate long trial HRend.
IL -HRmean	Intermediate long trial mean heart rate		lat/min	Mean heart rate of the intermediate lonf trial.
IL -%HRmean	Intermediate long trial relative mean heart rate		%HRmax	Percentage that intermediate long trial mean heart rate represents from HRmax.
IL - BLACpre	Pre-effort intermediate long trial blood lactate concentration		mmol/L	Blood lactate concentration value at rest.
IL - log BLACpre	Pre-effort log transformed IL trial lactate value		log
IL -BLACpos	Post-effort intermediate long trial blood lactate concentration		mmol/L	Blood lactate concentration value 3 min after intermediate long trial completion.
IL- log BLACpos	Post-effort log transformed IL trial lactate value		log
IL - RPE	Intermediate long trial Rating of perceived exertion		scale numbers	Value punctuated by the participants at the end of intermediate long trial.
L - DUR	Long trial work-interval duration		s	Duration of each repetition of the long trial
L - DIST	Long trial repetition distance		m	Distance covered in each repetition of the long trial
L - REPS	Long trial total reptitions		numbers	Total repetitions performed in the long trial to reach D LIM
L - Total Distance	Long trial total distance		m	Total distance completed in the long trial
L - HRpeak	Long trial peak heart rate		lat/min	Highest heart rate 10 s average registred in the long trial
L - %HRpeak	Long trial relative peak heart rate		%HRmax	Percentage that long trial peak heart rate represents from HRmax
L - Hrend	Long trial end heart rate		lat/min	Absolute heart rate value registered at the end of the last repetition of the long trial.
L - HR60-65	Long trial mean 60-65 s post-effort		lat/min	Mean heart rate over a 5 s period that occurred 60 s after long trial HRend.
L - HRrec	Long trial recovery heart rate		lat/min	Absolute difference between long trial HRend and long trial HR60-65.
L - %HRrec	Long trial relative recovery heart rate		% of decrement	Percentage of decrement that long trial recovery heart rate represents from long trial HRend.
L -HRmean	Long trial mean heart rate		lat/min	Mean heart rate of the long trial.
L - %HRmean	Long trial relative mean heart rate		%HRmax	Percentage that long trial mean heart rate represents from HRmax.
L - BLACpre	Pre-effort long trial blood lactate concentration		mmol/L	Blood lactate concentration value at rest.
L - log BLACpre	Pre-effort log transformed L trial lactate value		log
L -BLACpos	Post-effort long trial blood lactate concentration		mmol/L	Blood lactate concentration value 3 min after long trial completion.
L- log BLACpos	Post-effort log transformed L trial lactate value		log
L - RPE	Long trial Rating of perceived exertion		scale numbers	Value punctuated by the participants at the end of long trial.
[truncated: 40 more columns]
